# Supplementary material for: Hierarchical Polyaniline Core-Shell Nanocomposites Coated on Modified Graphite for Improved Electrical Conductivity Performance
Source: Nanomaterials (Basel). 2022 Oct 26;12(21):3776. doi: 10.3390/nano12213776 (PMC9655325; doi:10.3390/nano12213776)
Supplement: Supplementary file 1 [file nanomaterials-12-03776-s001.zip]

Archive with 1 entries (1 files):
- nanomaterials-1962402-supplementary.pdf
